# Supplementary material for: Population Recovery of Nicobar Long-Tailed Macaque Macaca fascicularis umbrosus following a Tsunami in the Nicobar Islands, India
Source: PLoS One. 2016 Feb 17;11(2):e0148205. doi: 10.1371/journal.pone.0148205 (PMC4757450; doi:10.1371/journal.pone.0148205)
Supplement: S1 Table — (XLSX) [file pone.0148205.s001.xlsx]

## Sheet: nicobar_trails_ftyp_corrected
Details of the Trail Survey conducted
Sr No.	Trail name	Distance	Groups	Encounter rate	Island	Forest type	Habitat type
1	mt_thullier	3.5	1	0.29	Great Nicobar	Evergreen hill forest	Inland
2	laful	1	1	1	Great Nicobar	Mixed forest	Coastal
3	badhishan	1.2	2	1.67	Great Nicobar	Evergreen hill forest	Inland
4	lenai	2	1	0.5	Great Nicobar	Evergreen hill forest	Inland
5	menyop	3.7	2	0.54	Great Nicobar	Evergreen hill forest	Inland
6	rekoret	1.3	1	0.77	Great Nicobar	Mixed forest	Coastal
7	rekoret	1.2	0	0	Great Nicobar	Littoral forest	Coastal
8	pulo_bed	2.9	1	0.34	Great Nicobar	Littoral forest	Coastal
9	kopenheat	1.3	0	0	Great Nicobar	Littoral forest	Coastal
10	kopenheat	0.3	0	0	Great Nicobar	Evergreen hill forest	Inland
11	koshindon	0.624	1	1.6	Great Nicobar	Mixed forest	Coastal
12	pulo_bhabi	1.7	1	0.59	Great Nicobar	Mixed forest	Coastal
13	kokeon	1.3	0	0	Great Nicobar	Littoral forest	Coastal
14	pulo_bha	1.7	1	0.59	Great Nicobar	Mixed forest	Coastal
15	galathea	5.2	1	0.19	Great Nicobar	Littoral forest	Coastal
16	shompen_hut	6.1	3	0.49	Great Nicobar	Evergreen hill forest	Inland
17	left	1.5	2	1.33	Great Nicobar	Evergreen hill forest	Inland
18	right	0.57	1	1.75	Great Nicobar	Evergreen hill forest	Inland
19	18_km_rd	13.7	3	0.22	Great Nicobar	Evergreen hill forest	Inland
20	gandhi_nagar	6.5	2	0.31	Great Nicobar	Mixed forest	Coastal
21	laxman_beach	1.63	1	0.61	Great Nicobar	Littoral forest	Coastal
22	aiyappa_temple_18km	1.8	1	0.56	Great Nicobar	Littoral forest	Coastal
23	shashtri_nagar	34.125	5	0.15	Great Nicobar	Evergreen hill forest	Inland
24	18_km_rd	18	4	0.22	Great Nicobar	Evergreen hill forest	Inland
25	govind_nagar	5.4	1	0.19	Great Nicobar	Evergreen hill forest	Inland
26	old_ew_rd	1.3	0	0	Great Nicobar	Evergreen hill forest	Inland
27	marine	14	11	0.79	Katchal	Plantation	Coastal
28	jhula	5.7	2	0.35	Katchal	Plantation	Coastal
29	deli_nala	0.68	4	5.88	Katchal	Plantation	Inland
30	hohipoh	1.55	1	0.65	Katchal	Plantation	Coastal
31	oil_palm	4.4	9	2.05	Katchal	Plantation	Inland
32	forest_camp	6.55	2	0.31	Katchal	Evergreen hill forest	Inland
33	deli_nala	2.45	0	0	Katchal	Evergreen hill forest	Inland
34	deli_nala	0.8	0	0	Katchal	Evergreen hill forest	Inland
35	ponda	0.34	0	0	Katchal	Evergreen hill forest	Inland
36	stream_cpt_house	2.23	2	0.9	Katchal	Evergreen hill forest	Inland
37	lh_trail	3	0	0	Katchal	Littoral forest	Coastal
38	ponda	4.78	0	0	Katchal	Littoral forest	Coastal
39	cape	1.18	0	0	Katchal	Mixed forest	Coastal
40	light_house	0.35	1	2.86	Katchal	Mixed forest	Coastal
41	cape	3.99	3	0.75	Katchal	Plantation	Coastal
42	ponda	1	3	3	Katchal	Plantation	Coastal
43	apwd	4.15	0	0	Katchal	Plantation	Inland
44	beech_dera	16.75	0	0	Katchal	Plantation	Inland
45	mr_nagar	1	0	0	Katchal	Plantation	Inland
46	helipad	1.2	0	0	Katchal	Plantation	Inland
47	e_wall	2.4	0	0	Katchal	Plantation	Inland
48	pilo_patia	3.2	1	0.31	Little Nicobar	Evergreen hill forest	Inland
49	pilo_baha	2	1	0.5	Little Nicobar	Evergreen hill forest	Inland
50	tawai_tag	1.4	0	0	Little Nicobar	Mixed forest	Coastal
51	ravine	0.37	0	0	Little Nicobar	Littoral forest	Coastal
52	makachua	2.5	1	0.4	Little Nicobar	Mixed forest	Coastal
53	croc_rock	0.52	1	1.92	Little Nicobar	Evergreen hill forest	Coastal
54	pilo_panja	2	0	0	Little Nicobar	Evergreen hill forest	Inland
55	pilo_panja	1.5	1	0.67	Little Nicobar	Plantation	Coastal
56	pahwa	0.6	0	0	Little Nicobar	Littoral forest	Coastal
